# Supplementary material for: Artificial intelligence-based pulmonary vessel segmentation: an opportunity for automated three-dimensional planning of lung segmentectomy
Source: Interdiscip Cardiovasc Thorac Surg. 2025 May 19;40(5):ivaf101. doi: 10.1093/icvts/ivaf101 (PMC12103915; doi:10.1093/icvts/ivaf101)
Supplement: ivaf101_Supplementary_Data [file ivaf101_supplementary_data.zip]

Archive with 2 entries (2 files):
- Supplementary Fig S2.tif
- Supplementary Fig S1.tif
